# Supplementary material for: Impact of Non-Alcoholic Fatty Liver Disease on Sepsis Inpatient Outcomes: A Nationwide Sample Analysis (2000–2019)
Source: J Clin Med. 2024 Sep 26;13(19):5737. doi: 10.3390/jcm13195737 (PMC11476451; doi:10.3390/jcm13195737)
Supplement: Supplementary file 1 [file jcm-13-05737-s001.zip]

Archive with 1 entries (1 files):
- jcm-3190748-supplementary.pdf
